# Supplementary material for: Results of Multigene Panel Testing, Including PKD1, in >1,200 Patients With Cystic Kidney Disease: A Retrospective Analysis
Source: Kidney Med. 2025 Nov 13;8(1):101186. doi: 10.1016/j.xkme.2025.101186 (PMC12774731; doi:10.1016/j.xkme.2025.101186)
Supplement: Supplementary File (PDF) — Tables S1-S5 [file mmc1.xlsx]

## Sheet: Table S1- Genes targets
Gene	Disease mode of inheritance
ANKS6	AR
CEP164	AR
CEP290	AR
CEP83	AR
COL4A1	AD
CRB2	AR
DCDC2	AR
DNAJB11a	AD
DZIP1La	AR
EYA1	AD
GANABa	AD
GLIS2	AR
HNF1Ba	AD
IFT172	AR
INVS	AR
IQCB1	AR
JAG1a	AD
LRP5a	AD/AR/Digenic
MAPKBP1	AR
NEK8	AR
NOTCH2a	AD
NPHP1	AR
NPHP3	AR
NPHP4	AR
OFD1	XL
PAX2	AD
PKD1a	AD
PKD2a	AD
PKHD1a	AR
PRKCSHac	AD
RPGRIP1L	AR
SDCCAG8	AR
SEC61A1a	AD
SEC63abc	AD
SIX5	AD
TMEM67	AR
TSC1	AD
TSC2	AD
TTC21B	AR
UMOD	AD
VHL	AD/AR
WDR19	AR
ZNF423	AD/AR
Table Legend: AR= autosomal recessive ; AD= Autosomal Dominant; XL= X-linked; a= Gene is on Polycystic Kidney Disease Panel and Cystic Kidney Disease Panel; b=assessed in 2021 and onwards as part of the Polycystic Kidney Disease Panel; c=assessed in 2021 onwards as a part of the Cystic Kidney Disease Panel

## Sheet: Table S2- Noncoding targets
Gene	Chromosome coordinates (GrCh37)	HGVS coding DNA nomenclature	Transcript
CEP290	Chr12:88462434	c.6012-12T>A	NM_025114.3
CEP290	Chr12:88494960	c.2991+1655A>G	NM_025114.3
CEP290	Chr12:88508350	c.1910-11T>G	NM_025114.3
CEP290	Chr12:88534822	c.103-18_103-13delGCTTTT	NM_025114.3
COL4A1	Chr13:110802675	c.*35C>A	NM_001845.4
COL4A1	Chr13:110802678	c.*32G>A/T	NM_001845.4
COL4A1	Chr13:110802679	c.*31G>T	NM_001845.4
EYA1	Chr8:72156939	c.1051-12T>G	NM_000503.4
EYA1	Chr8:72211483	c.640-15G>A	NM_000503.4
JAG1	Chr20:10629767	c.1349-12T>G	NM_000214.2
OFD1	ChrX:13768358	c.935+706A>G	NM_003611.2
OFD1	ChrX:13773245	c.1130-22_1130-19delAATT	NM_003611.2
OFD1	ChrX:13773249	c.1130-20_1130-16delTTGGT	NM_003611.2
PKD1	Chr16:2140209	c.12445-14T>C	NM_001009944.2
PKD1	Chr16:2147825	c.10167+25_10167+43delGGCTGGGCTGGGGGTCCTG	NM_001009944.2
PKD1	Chr16:2152273	c.9202-16G>A	NM_001009944.2
PKD2	Chr4:88940551	c.596-59A>G	NM_000297.3
PKHD1	Chr6:51618610	c.8798-459C>A	NM_138694.3
PKHD1	Chr6:51747238	c.7350+653A>G	NM_138694.3
TSC1	Chr9:135800306	c.363+668G>A	NM_000368.4
TSC2	Chr16:2098067	c.-30+1G>C	NM_000548.3
TSC2	Chr16:2106052	c.600-145C>T	NM_000548.3
TSC2	Chr16:2107460	c.848+281C>T	NM_000548.3
TSC2	Chr16:2110656	c.976-15G>A	NM_000548.3
TSC2	Chr16:2127477	c.2838-122G>A	NM_000548.3
TSC2	Chr16:2138031	c.5069-18A>G	NM_000548.3
VHL	Chr3:10183453	c.-75_-55delCGCACGCAGCTCCGCCCCGCG	NM_000551.3
VHL	Chr3:10183471	c.-54_-44dupTCCGACCCGCG	NM_000551.3
VHL	Chr3:10191719	c.*70C>A	NM_000551.3
VHL	Chr3:10191719	c.*70C>T	NM_000551.3

## Sheet: Table S3- Positive SNV + indel
Note: Variants seen recurrently in this cohort have only been listed once in this table
Chromosome	Coordinate (hg19/GrCh37)	Gene Symbol	Transcript	HGVSc	HGVSp	Zygosity	Classification	Associated Condition(s)	Mode of Inheritance
1	5965691	NPHP4	NM_015102.5	c.1763+1G>T		HET	Likely Pathogenic	Nephronophthisis, Senior-Loken syndrome	AR
1	6046338	NPHP4	NM_015102.5	c.12G>A	p.(Trp4*)	HET	Likely Pathogenic	Nephronophthisis, Senior-Loken syndrome	AR
1	120462904	NOTCH2	NM_024408.3	c.5426dup	p.(Pro1810Serfs*37)	HET	Likely Pathogenic	Alagille syndrome, Hajdu-Cheney syndrome	AD
3	10183787	VHL	NM_000551.3	c.256C>T	p.(Pro86Ser)	HET	Pathogenic	Von Hippel Lindau; Erythrocytosis, familial, Pheochromocytoma	AD
3	132401548	NPHP3	NM_153240.4	c.3810dup	p.(Ser1271*)	HET	Likely Pathogenic	Meckel syndrome, Nephronophthisis, Renal-hepatic-pancreatic dysplasia	AR
3	132408107	NPHP3	NM_153240.4	c.2694-2_2694-1del		HET	Pathogenic	Meckel syndrome, Nephronophthisis, Renal-hepatic-pancreatic dysplasia	AR
3	132410043	NPHP3	NM_153240.4	c.2563C>T	p.(Gln855*)	HET	Pathogenic	Meckel syndrome, Nephronophthisis, Renal-hepatic-pancreatic dysplasia	AR
3	132418832	NPHP3	NM_153240.4	c.1817G>A	p.(Trp606*)	HOM	Pathogenic	Meckel syndrome, Nephronophthisis, Renal-hepatic-pancreatic dysplasia	AR
3	132420364	NPHP3	NM_153240.4	c.1537dup	p.(Leu513Profs*2)	HET	Likely Pathogenic	Meckel syndrome, Nephronophthisis, Renal-hepatic-pancreatic dysplasia	AR
3	132427093	NPHP3	NM_153240.4	c.1127T>A	p.(Leu376*)	HET	Likely Pathogenic	Meckel syndrome, Nephronophthisis, Renal-hepatic-pancreatic dysplasia	AR
3	132432103	NPHP3	NM_153240.4	c.985T>C	p.(Cys329Arg)	HET	Likely Pathogenic	Meckel syndrome, Nephronophthisis, Renal-hepatic-pancreatic dysplasia	AR
3	132432114	NPHP3	NM_153240.4	c.974T>C	p.(Leu325Pro)	HET	Likely Pathogenic	Meckel syndrome, Nephronophthisis, Renal-hepatic-pancreatic dysplasia	AR
3	132438661	NPHP3	NM_153240.4	c.406del	p.(Thr136Argfs*13)	HET	Pathogenic	Meckel syndrome, Nephronophthisis, Renal-hepatic-pancreatic dysplasia	AR
3	182759467	MCCC1	NM_020166.4	c.1155A>C	p.(Arg385Ser)	HOM	Pathogenic	3-Methylcrotonyl-CoA carboxylase 1 deficiency	AR
3	186289915	DNAJB11	NM_016306.5	c.100C>T	p.(Arg34*)	HET	Pathogenic	Polycystic kidney disease with or without polycystic liver disease	AD
4	39233431	WDR19	NM_025132.3	c.1997G>A	p.(Trp666*)	HET	Likely Pathogenic	Asphyxiating thoracic dysplasia (ATD; Jeune), Cranioectodermal dysplasia (Levin-Sensenbrenner) type 1, Cranioectodermal dysplasia (Levin-Sensenbrenner) type 2, Nephronophthisis, Retinitis pigmentosa, Senior-Loken syndrome, Short -rib thoracic dysplasia with or without polydactyly	AR
4	39276565	WDR19	NM_025132.3	c.3703G>A	p.(Glu1235Lys)	HET	Pathogenic	Asphyxiating thoracic dysplasia (ATD; Jeune), Cranioectodermal dysplasia (Levin-Sensenbrenner) type 1, Cranioectodermal dysplasia (Levin-Sensenbrenner) type 2, Nephronophthisis, Retinitis pigmentosa, Senior-Loken syndrome, Short -rib thoracic dysplasia with or without polydactyly	AR
4	88929066	PKD2	NM_000297.3	c.181C>T	p.(Gln61*)	HET	Pathogenic	Polycystic kidney disease	AD
4	88929083	PKD2	NM_000297.3	c.198_199delinsA	p.(Asp66Glufs*51)	HET	Likely Pathogenic	Polycystic kidney disease	AD
4	88929219	PKD2	NM_000297.3	c.335del	p.(Val112Glyfs*5)	HET	Likely Pathogenic	Polycystic kidney disease	AD
4	88929306	PKD2	NM_000297.3	c.423dup	p.(Gly142Trpfs*71)	HET	Likely Pathogenic	Polycystic kidney disease	AD
4	88929308	PKD2	NM_000297.3	c.428del	p.(Gly143Alafs*90)	HET	Pathogenic	Polycystic kidney disease	AD
4	88929441	PKD2	NM_000297.3	c.556C>T	p.(Arg186*)	HET	Pathogenic	Polycystic kidney disease	AD
4	88929452	PKD2	NM_000297.3	c.567G>A	p.(Trp189*)	HET	Pathogenic	Polycystic kidney disease	AD
4	88940596	PKD2	NM_000297.3	c.596-12_599del		HET	Pathogenic	Polycystic kidney disease	AD
4	88940706	PKD2	NM_000297.3	c.693del	p.(Ile232*)	HET	Likely Pathogenic	Polycystic kidney disease	AD
4	88957370	PKD2	NM_000297.4	c.710-2A>G		HET	Pathogenic	Polycystic kidney disease	AD
4	88957476	PKD2	NM_000297.3	c.817_818del	p.(Leu273Valfs*29)	HET	Pathogenic	Polycystic kidney disease	AD
4	88959401	PKD2	NM_000297.4	c.844-2A>G		HET	Pathogenic	Polycystic kidney disease	AD
4	88959475	PKD2	NM_000297.4	c.916C>T	p.(Arg306*)	HET	Pathogenic	Polycystic kidney disease	AD
4	88959517	PKD2	NM_000297.3	c.958C>T	p.(Arg320*)	HET	Pathogenic	Polycystic kidney disease	AD
4	88959523	PKD2	NM_000297.4	c.964C>T	p.(Arg322Trp)	HET	Pathogenic	Polycystic kidney disease	AD
4	88959524	PKD2	NM_000297.3	c.965G>A	p.(Arg322Gln)	HET	Pathogenic	Polycystic kidney disease	AD
4	88959532	PKD2	NM_000297.4	c.973C>T	p.(Arg325*)	HET	Pathogenic	Polycystic kidney disease	AD
4	88959533	PKD2	NM_000297.4	c.974G>A	p.(Arg325Gln)	HET	Pathogenic	Polycystic kidney disease	AD
4	88959551	PKD2	NM_000297.3	c.992G>C	p.(Cys331Ser)	HET	Likely Pathogenic	Polycystic kidney disease	AD
4	88959593	PKD2	NM_000297.4	c.1034A>G	p.(Tyr345Cys)	HET	Likely Pathogenic	Polycystic kidney disease	AD
4	88959616	PKD2	NM_000297.3	c.1057G>A	p.(Glu353Lys)	HET	Likely Pathogenic	Polycystic kidney disease	AD
4	88959640	PKD2	NM_000297.3	c.1081C>T	p.(Arg361*)	HET	Pathogenic	Polycystic kidney disease	AD
4	88959653	PKD2	NM_000297.4	c.1094+3_1094+6del		HET	Pathogenic	Polycystic kidney disease	AD
4	88959654	PKD2	NM_000297.4	c.1094+1G>A		HET	Pathogenic	Polycystic kidney disease	AD
4	88959654	PKD2	NM_000297.4	c.1094+1G>C		HET	Pathogenic	Polycystic kidney disease	AD
4	88964482	PKD2	NM_000297.3	c.1193delinsAA	p.(Thr398Lysfs*11)		Likely Pathogenic	Polycystic kidney disease	AD
4	88964518	PKD2	NM_000297.4	c.1229_1241dup	p.(Trp414*)	HET	Likely Pathogenic	Polycystic kidney disease	AD
4	88964539	PKD2	NM_000297.4	c.1249C>T	p.(Arg417*)	HET	Pathogenic	Polycystic kidney disease	AD
4	88964610	PKD2	NM_000297.3	c.1319+1G>A		HET	Pathogenic	Polycystic kidney disease	AD
4	88967823	PKD2	NM_000297.3	c.1349G>A	p.(Gly450Asp)	HET	Likely Pathogenic	Polycystic kidney disease	AD
4	88967839	PKD2	NM_000297.3	c.1365G>A	p.(Trp455*)	HET	Pathogenic	Polycystic kidney disease	AD
4	88967864	PKD2	NM_000297.4	c.1390C>T	p.(Arg464*)	HET	Pathogenic	Polycystic kidney disease	AD
4	88967915	PKD2	NM_000297.3	c.1441T>C	p.(Cys481Arg)	HET	Likely Pathogenic	Polycystic kidney disease	AD
4	88967916	PKD2	NM_000297.3	c.1445del	p.(Phe482Serfs*32)	HET	Pathogenic	Polycystic kidney disease	AD
4	88973144	PKD2	NM_000297.3	c.1551del	p.(Ser518Glnfs*3)	HET	Pathogenic	Polycystic kidney disease	AD
4	88973261	PKD2	NM_000297.3	c.1668dup	p.(Gln557Thrfs*16)	HET	Pathogenic	Polycystic kidney disease	AD
4	88977358	PKD2	NM_000297.4	c.1837C>T	p.(Gln613*)	HET	Pathogenic	Polycystic kidney disease	AD
4	88977424	PKD2	NM_000297.3	c.1898+5G>A		HET	Pathogenic	Polycystic kidney disease	AD
4	88979260	PKD2	NM_000297.3	c.2019+5G>A		HET	Likely Pathogenic	Polycystic kidney disease	AD
4	88983055	PKD2	NM_000297.3	c.2020-1_2020del		HET	Pathogenic	Polycystic kidney disease	AD
4	88983056	PKD2	NM_000297.3	c.2020-2A>G		HET	Likely Pathogenic	Polycystic kidney disease	AD
4	88983135	PKD2	NM_000297.3	c.2101_2102del	p.(Ser701Argfs*9)	HET	Pathogenic	Polycystic kidney disease	AD
4	88986558	PKD2	NM_000297.4	c.2159del	p.(Asn720Ilefs*17)	HET	Pathogenic	Polycystic kidney disease	AD
4	88986604	PKD2	NM_000297.3	c.2197G>T	p.(Gly733*)	HET	Likely Pathogenic	Polycystic kidney disease	AD
4	88986631	PKD2	NM_000297.3	c.2224C>T	p.(Arg742*)	HET	Pathogenic	Polycystic kidney disease	AD
4	88986912	PKD2	NM_000297.3	c.2241-2A>G		HET	Pathogenic	Polycystic kidney disease	AD
4	88986959	PKD2	NM_000297.4	c.2286C>A	p.(Tyr762*)	HET	Pathogenic	Polycystic kidney disease	AD
4	88986978	PKD2	NM_000297.3	c.2305G>T	p.(Glu769*)	HET	Likely Pathogenic	Polycystic kidney disease	AD
4	88987030	PKD2	NM_000297.3	c.2357_2358insA	p.(Glu787Glyfs*25)	HET	Likely Pathogenic	Polycystic kidney disease	AD
4	88989098	PKD2	NM_000297.3	c.2407C>T	p.(Arg803*)	HET	Pathogenic	Polycystic kidney disease	AD
4	88989110	PKD2	NM_000297.4	c.2419C>T	p.(Arg807*)	HET	Pathogenic	Polycystic kidney disease	AD
4	88989199	PKD2	NM_000297.3	c.2508C>G	p.(Tyr836*)	HET	Pathogenic	Polycystic kidney disease	AD
4	88996041	PKD2	NM_000297.4	c.2600T>C	p.(Leu867Pro)	HET	Likely Pathogenic	Polycystic kidney disease	AD
4	88996055	PKD2	NM_000297.4	c.2614C>T	p.(Arg872*)	HET	Pathogenic	Polycystic kidney disease	AD
6	51484067	PKHD1	NM_138694.3	c.12036del	p.(Gly4013Alafs*25)	HET	Pathogenic	Polycystic kidney disease	AR
6	51523850	PKHD1	NM_138694.3	c.11074C>T	p.(Arg3692*)	HET	Pathogenic	Polycystic kidney disease	AR
6	51523888	PKHD1	NM_138694.4	c.11035dup	p.(Ser3679Phefs*6)	HET	Likely Pathogenic	Polycystic kidney disease	AR
6	51524498	PKHD1	NM_138694.3	c.10426C>T	p.(Gln3476*)	HOM	Likely Pathogenic	Polycystic kidney disease	AR
6	51524512	PKHD1	NM_138694.3	c.10412T>G	p.(Val3471Gly)	HET	Pathogenic	Polycystic kidney disease	AR
6	51609193	PKHD1	NM_138694.3	c.10145del	p.(Phe3382Serfs*18)	HET	Pathogenic	Polycystic kidney disease	AR
6	51609281	PKHD1	NM_138694.3	c.10058T>G	p.(Leu3353Arg)	HET	Likely Pathogenic	Polycystic kidney disease	AR
6	51611519	PKHD1	NM_138694.3	c.9998G>C	p.(Arg3333Thr)	HET	Likely Pathogenic	Polycystic kidney disease	AR
6	51612724	PKHD1	NM_138694.4	c.9689del	p.(Asp3230Valfs*34)	HET	Pathogenic	Polycystic kidney disease	AR
6	51613106	PKHD1	NM_138694.3	c.9308G>A	p.(Gly3103Asp)	HOM	Likely Pathogenic	Polycystic kidney disease	AR
6	51613227	PKHD1	NM_138694.3	c.9183_9186delinsATTAGTGACATCAG	p.(Asn3062Leufs*57)	HET	Likely Pathogenic	Polycystic kidney disease	AR
6	51656067	PKHD1	NM_138694.3	c.8407T>C	p.(Cys2803Arg)	HOM	Pathogenic	Polycystic kidney disease	AR
6	51695755	PKHD1	NM_138694.4	c.8206T>G	p.(Trp2736Gly)	HET	Likely Pathogenic	Polycystic kidney disease	AR
6	51732677	PKHD1	NM_170724.2	c.7717C>T	p.(Arg2573Cys)	HET	Pathogenic	Polycystic kidney disease	AR
6	51751928	PKHD1	NM_138694.3	c.7109+3A>C		HET	Likely Pathogenic	Polycystic kidney disease	AR
6	51768399	PKHD1	NM_138694.3	c.6992T>A	p.(Ile2331Lys)	HET	Pathogenic	Polycystic kidney disease	AR
6	51768484	PKHD1	NM_138694.3	c.6907A>T	p.(Ile2303Phe)	HET	Pathogenic	Polycystic kidney disease	AR
6	51768491	PKHD1	NM_138694.4	c.6900C>T	p.(Asn2300=)	HET	Likely Pathogenic	Polycystic kidney disease	AR
6	51798989	PKHD1	NM_138694.4	c.6040T>G	p.(Tyr2014Asp)	HET	Likely Pathogenic	Polycystic kidney disease	AR
6	51799117	PKHD1	NM_138694.3	c.5912G>A	p.(Gly1971Asp)	HET	Pathogenic	Polycystic kidney disease	AR
6	51824746	PKHD1	NM_138694.4	c.5830G>A	p.(Asp1944Asn)	HET	Pathogenic	Polycystic kidney disease	AR
6	51882223	PKHD1	NM_170724.2	c.5585C>T	p.(Ser1862Leu)	HET	Likely Pathogenic	Polycystic kidney disease	AR
6	51889738	PKHD1	NM_138694.4	c.4870C>T	p.(Arg1624Trp)	HET	Pathogenic	Polycystic kidney disease	AR
6	51890191	PKHD1	NM_138694.3	c.4417C>T	p.(Gln1473*)	HET	Pathogenic	Polycystic kidney disease	AR
6	51890384	PKHD1	NM_138694.3	c.4222_4223dup	p.(Val1409Leufs*2)	HET	Likely Pathogenic	Polycystic kidney disease	AR
6	51890648	PKHD1	NM_138694.3	c.3958_3959del	p.(Gly1320Argfs*3)	HOM	Pathogenic	Polycystic kidney disease	AR
6	51890667	PKHD1	NM_138694.3	c.3940delA	p.(Ser1314Alafs*2)	HET	Likely Pathogenic	Polycystic kidney disease	AR
6	51890841	PKHD1	NM_138694.3	c.3766del	p.(Gln1256Argfs*47)	HET	Pathogenic	Polycystic kidney disease	AR
6	51892975	PKHD1	NM_138694.3	c.3539G>A	p.(Gly1180Glu)	HOM	Likely Pathogenic	Polycystic kidney disease	AR
6	51893047	PKHD1	NM_138694.3	c.3467C>T	p.(Ser1156Leu)	HET	Pathogenic	Polycystic kidney disease	AR
6	51900495	PKHD1	NM_138694.3	c.3122G>A	p.(Gly1041Asp)	HET	Likely Pathogenic	Polycystic kidney disease	AR
6	51907665	PKHD1	NM_138694.3	c.3089C>T	p.(Ala1030Val)	HET	Likely Pathogenic	Polycystic kidney disease	AR
6	51907890	PKHD1	NM_138694.3	c.2864T>G	p.(Phe955Cys)	HET	Likely Pathogenic	Polycystic kidney disease	AR
6	51907900	PKHD1	NM_138694.4	c.2854G>A	p.(Gly952Arg)	HET	Pathogenic	Polycystic kidney disease	AR
6	51910797	PKHD1	NM_138694.3	c.2592+5G>T		HET	Likely Pathogenic	Polycystic kidney disease	AR
6	51913356	PKHD1	NM_138694.3	c.2341C>T	p.(Arg781*)	HET	Pathogenic	Polycystic kidney disease	AR
6	51914950	PKHD1	NM_138694.3	c.2279+5G>A		HET	Likely Pathogenic	Polycystic kidney disease	AR
6	51921499	PKHD1	NM_138694.3	c.1690C>T	p.(Arg564*)	HET	Pathogenic	Polycystic kidney disease	AR
6	51921538	PKHD1	NM_138694.3	c.1651C>T	p.(Pro551Ser)	HET	Likely Pathogenic	Polycystic kidney disease	AR
6	51923147	PKHD1	NM_138694.3	c.1486C>T	p.(Arg496*)	HET	Pathogenic	Polycystic kidney disease	AR
6	51923255	PKHD1	NM_138694.3	c.1378G>A	p.(Gly460Arg)	HET	Likely Pathogenic	Polycystic kidney disease	AR
6	51934254	PKHD1	NM_138694.3	c.778+1G>C		HET	Pathogenic	Polycystic kidney disease	AR
6	51935807	PKHD1	NM_138694.4	c.664A>G	p.(Ile222Val)	HET	Pathogenic	Polycystic kidney disease	AR
6	51944697	PKHD1	NM_138694.3	c.390+1G>T		HET	Likely Pathogenic	Polycystic kidney disease	AR
6	51947999	PKHD1	NM_138694.3	c.107C>T	p.(Thr36Met)	HET	Pathogenic	Polycystic kidney disease	AR
6	108224051	SEC63	NM_007214.4	c.1205del	p.(Lys402Argfs*12)	HET	Likely Pathogenic	Polycystic liver disease	AD
6	108243000	SEC63	NM_007214.4	c.452+1G>A		HET	Likely Pathogenic	Polycystic liver disease	AD
6	108250710	SEC63	NM_007214.4	c.133C>T	p.(Arg45*)	HET	Pathogenic	Polycystic liver disease	AD
9	102991989	INVS	NM_014425.4	c.497_512dup	p.(His171Glnfs*7)	HET	Likely Pathogenic	Nephronophthisis	AR
9	103046624	INVS	NM_014425.4	c.1807C>T	p.(Arg603*)	HOM	Pathogenic	Nephronophthisis	AR
9	103055234	INVS	NM_014425.3	c.2695C>T	p.(Arg899*)	HOM	Pathogenic	Nephronophthisis	AR
9	103055258	INVS	NM_014425.4	c.2719C>T	p.(Arg907*)	HET	Pathogenic	Nephronophthisis	AR
10	102509528	PAX2	NM_003990.3	c.76dup	p.(Val26Glyfs*28)	HET	Pathogenic	Focal segmental glomerulosclerosis 7, Isolated renal hypoplasia, Papillorenal syndrome	AD
10	102509553	PAX2	NM_003987.4	c.94C>A	p.(Pro32Thr)	HET	Likely Pathogenic	Focal segmental glomerulosclerosis 7, Isolated renal hypoplasia, Papillorenal syndrome	AD
10	102510464	PAX2	NM_003987.3	c.226G>C	p.(Gly76Arg)	HET	Likely Pathogenic	Focal segmental glomerulosclerosis 7, Isolated renal hypoplasia, Papillorenal syndrome	AD
10	102510505	PAX2	NM_003987.4	c.267A>C	p.(Lys89Asn)	HET	Likely Pathogenic	Focal segmental glomerulosclerosis 7, Isolated renal hypoplasia, Papillorenal syndrome	AD
10	102566364	PAX2	NM_003987.4	c.861+2T>C		HET	Pathogenic	Focal segmental glomerulosclerosis 7, Isolated renal hypoplasia, Papillorenal syndrome	AD
10	102568972	PAX2	NM_003987.4	c.967C>T	p.(Gln323*)	HET	Likely Pathogenic	Focal segmental glomerulosclerosis 7, Isolated renal hypoplasia, Papillorenal syndrome	AD
11	62406938	GANAB	NM_198335.3	c.145C>T	p.(Arg49*)	HET	Likely Pathogenic	Polycystic kidney and/or polycystic liver disease 3	AD
11	68204460	LRP5	NM_002335.3	c.4105_4106del	p.(Met1369Valfs*2)	HET	Likely Pathogenic	Exudative vitreoretinopathy, Hyperostosis, endosteal, LRP5 primary osteoporosis, Osteopetrosis late-onset form type 1, Osteoporosis-pseudoglioma syndrome, Osteosclerosis, Van Buchem disease, Polycystic liver disease 4 with or without kidney cysts	AD,AR
16	2139937	PKD1	NM_001009944.2	c.12701_12702del	p.(Glu4234Glyfs*151)	HET	Likely Pathogenic	Polycystic kidney disease	AD
16	2139940	PKD1	NM_001009944.2	c.12698_12699del	p.(Thr4233Argfs*152)	HET	Likely Pathogenic	Polycystic kidney disease	AD
16	2139946	PKD1	NM_001009944.2	c.12676_12693del	p.(Phe4226_Gln4231del)	HET	Likely Pathogenic	Polycystic kidney disease	AD
16	2139949	PKD1	NM_001009944.2	c.12691C>T	p.(Gln4231*)	HET	Pathogenic	Polycystic kidney disease	AD
16	2139958	PKD1	NM_001009944.2	c.12682C>T	p.(Arg4228*)	HET	Pathogenic	Polycystic kidney disease	AD
16	2140004	PKD1	NM_001009944.3	c.12608_12635dup	p.(Ser4213Alafs*6)	HET	Likely Pathogenic	Polycystic kidney disease	AD
16	2140048	PKD1	NM_001009944.2	c.12589_12591delinsATGAGCGTGAGCCTGGGCCG	p.(Leu4197Metfs*9)		Likely Pathogenic	Polycystic kidney disease	AD
16	2140108	PKD1	NM_001009944.2	c.12531dup	p.(Pro4178Thrfs*32)	HET	Pathogenic	Polycystic kidney disease	AD
16	2140149	PKD1	NM_001009944.2	c.12489_12490del	p.(Arg4164Leufs*45)	HET	Pathogenic	Polycystic kidney disease	AD
16	2140185	PKD1	NM_001009944.2	c.12445-1_12454del		HET	Likely Pathogenic	Polycystic kidney disease	AD
16	2140191	PKD1	NM_001009944.3	c.12449G>A	p.(Arg4150His)	HET	Likely Pathogenic	Polycystic kidney disease	AD
16	2140192	PKD1	NM_001009944.2	c.12448C>T	p.(Arg4150Cys)	HET	Pathogenic	Polycystic kidney disease	AD
16	2140197	PKD1	NM_001009944.2	c.12445-2A>C		HET	Likely Pathogenic	Polycystic kidney disease	AD
16	2140331	PKD1	NM_001009944.3	c.12396_12398del	p.(Leu4132del)	HET	Pathogenic	Polycystic kidney disease	AD
16	2140336	PKD1	NM_001009944.2	c.12391_12393del	p.(Glu4131del)	HET	Likely Pathogenic	Polycystic kidney disease	AD
16	2140338	PKD1	NM_001009944.2	c.12389_12391del	p.(Val4130del)	HET	Pathogenic	Polycystic kidney disease	AD
16	2140357	PKD1	NM_001009944.2	c.12373C>T	p.(Gln4125*)	HET	Pathogenic	Polycystic kidney disease	AD
16	2140365	PKD1	NM_001009944.2	c.12365G>A	p.(Trp4122*)	HET	Pathogenic	Polycystic kidney disease	AD
16	2140384	PKD1	NM_001009944.2	c.12345dup	p.(Glu4116Argfs*41)	HET	Pathogenic	Polycystic kidney disease	AD
16	2140385	PKD1	NM_001009944.2	c.12344dupG	p.(Glu4116Argfs*41)	HET	Pathogenic	Polycystic kidney disease	AD
16	2140478	PKD1	NM_001009944.3	c.12245_12251del	p.(Leu4082Profs*114)	HET	Likely Pathogenic	Polycystic kidney disease	AD
16	2140562	PKD1	NM_001009944.2	c.12166_12167del	p.(Trp4056Glufs*100)	HET	Likely Pathogenic	Polycystic kidney disease	AD
16	2140565	PKD1	NM_001009944.2	c.12164dup	p.(Trp4056Leufs*101)	HET	Likely Pathogenic	Polycystic kidney disease	AD
16	2140689	PKD1	NM_001009944.2	c.12124C>T	p.(Gln4042*)	HET	Pathogenic	Polycystic kidney disease	AD
16	2140744	PKD1	NM_001009944.2	c.12044_12068del	p.(Phe4015Cysfs*16)	HET	Likely Pathogenic	Polycystic kidney disease	AD
16	2140803	PKD1	NM_001009944.3	c.12010C>T	p.(Gln4004*)	HET	Pathogenic	Polycystic kidney disease	AD
16	2140945	PKD1	NM_001009944.2	c.11921_11942dup	p.(Gln3982Hisfs*2)	HET	Likely Pathogenic	Polycystic kidney disease	AD
16	2140953	PKD1	NM_001009944.3	c.11935C>T	p.(Gln3979*)	HET	Pathogenic	Polycystic kidney disease	AD
16	2140975	PKD1	NM_001009944.2	c.11912dup	p.(Arg3972Alafs*5)	HET	Likely Pathogenic	Polycystic kidney disease	AD
16	2141004	PKD1	NM_001009944.2	c.11884C>T	p.(Gln3962*)	HET	Pathogenic	Polycystic kidney disease	AD
16	2141086	PKD1	NM_001009944.3	c.11801del	p.(Gly3934Glufs*11)	HET	Likely Pathogenic	Polycystic kidney disease	AD
16	2141177	PKD1	NM_001009944.3	c.11713-2A>C		HET	Likely Pathogenic	Polycystic kidney disease	AD
16	2141443	PKD1	NM_001009944.3	c.11693C>A	p.(Ser3898*)	HET	Pathogenic	Polycystic kidney disease	AD
16	2141491	PKD1	NM_001009944.2	c.11623_11644del	p.(Ala3875Profs*63)	HET	Likely Pathogenic	Polycystic kidney disease	AD
16	2141548	PKD1	NM_001009944.3	c.11588T>C	p.(Leu3863Pro)	HET	Likely Pathogenic	Polycystic kidney disease	AD
16	2141565	PKD1	NM_001009944.2	c.11571C>G	p.(Tyr3857*)	HET	Likely Pathogenic	Polycystic kidney disease	AD
16	2141572	PKD1	NM_001009944.2	c.11563dup	p.(Thr3855Asnfs*106)	HET	Likely Pathogenic	Polycystic kidney disease	AD
16	2141774	PKD1	NM_001009944.3	c.11537+1_11537+7del		HET	Likely Pathogenic	Polycystic kidney disease	AD
16	2141780	PKD1	NM_001009944.2	c.11537+1del		HET	Likely Pathogenic	Polycystic kidney disease	AD
16	2141780	PKD1	NM_001009944.3	c.11537+2T>G		HET	Pathogenic	Polycystic kidney disease	AD
16	2141819	PKD1	NM_001009944.2	c.11483_11499del	p.(Glu3828Alafs*127)	HET	Likely Pathogenic	Polycystic kidney disease	AD
16	2141831	PKD1	NM_001009944.2	c.11485_11487del	p.(Glu3829del)	HET	Likely Pathogenic	Polycystic kidney disease	AD
16	2141858	PKD1	NM_001009944.2	c.11461C>T	p.(Gln3821*)	HET	Pathogenic	Polycystic kidney disease	AD
16	2141865	PKD1	NM_001009944.3	c.11453dup	p.(Tyr3819Leufs*142)	HET	Likely Pathogenic	Polycystic kidney disease	AD
16	2141866	PKD1	NM_001009944.2	c.11453G>A	p.(Gly3818Asp)	HET	Likely Pathogenic	Polycystic kidney disease	AD
16	2141874	PKD1	NM_001009944.2	c.11443_11444dup	p.(Asp3815Glufs*12)	HET	Likely Pathogenic	Polycystic kidney disease	AD
16	2141908	PKD1	NM_001009944.2	c.11412-2dup		HET	Likely Pathogenic	Polycystic kidney disease	AD
16	2142069	PKD1	NM_000296.3	c.11387A>G	p.(Tyr3796Cys)	HET	Likely Pathogenic	Polycystic kidney disease	AD
16	2142070	PKD1	NM_001009944.2	c.11388del	p.(Tyr3797Ilefs*29)	HET	Likely Pathogenic	Polycystic kidney disease	AD
16	2142074	PKD1	NM_001009944.2	c.11385G>A	p.(Trp3795*)	HET	Pathogenic	Polycystic kidney disease	AD
16	2142114	PKD1	NM_001009944.2	c.11344del	p.(Asp3782Thrfs*44)	HET	Pathogenic	Polycystic kidney disease	AD
16	2142115	PKD1	NM_001009944.3	c.11334_11343del	p.(Ser3779Thrfs*44)	HET	Likely Pathogenic	Polycystic kidney disease	AD
16	2142120	PKD1	NM_001009944.2	c.11321_11338delinsC	p.(Gly3774Alafs*36)	HET	Likely Pathogenic	Polycystic kidney disease	AD
16	2142144	PKD1	NM_001009944.2	c.11314del	p.(Ala3772Profs*54)	HET	Pathogenic	Polycystic kidney disease	AD
16	2142189	PKD1	NM_001009944.2	c.11270-10_11270-1dup	p.(Ala3757Valfs*62)	HET	Likely Pathogenic	Polycystic kidney disease	AD
16	2142191	PKD1	NM_001009944.2	c.11270-2A>G		HET	Pathogenic	Polycystic kidney disease	AD
16	2142487	PKD1	NM_001009944.2	c.11263C>T	p.(Gln3755*)	HET	Likely Pathogenic	Polycystic kidney disease	AD
16	2142492	PKD1	NM_001009944.3	c.11258G>A	p.(Arg3753Gln)	HET	Pathogenic	Polycystic kidney disease	AD
16	2142493	PKD1	NM_001009944.2	c.11257C>T	p.(Arg3753Trp)	HET	Pathogenic	Polycystic kidney disease	AD
16	2142494	PKD1	NM_001009944.2	c.11241_11255del	p.(Arg3750_Leu3754del)	HET	Likely Pathogenic	Polycystic kidney disease	AD
16	2142501	PKD1	NM_001009944.2	c.11249G>A	p.(Arg3750Gln)	HET	Pathogenic	Polycystic kidney disease	AD
16	2142548	PKD1	NM_001009944.3	c.11202C>A	p.(Tyr3734*)	HET	Pathogenic	Polycystic kidney disease	AD
16	2142955	PKD1	NM_001009944.2	c.11156G>A	p.(Arg3719Gln)	HET	Pathogenic	Polycystic kidney disease	AD
16	2142989	PKD1	NM_001009944.2	c.11122G>T	p.(Glu3708*)	HET	Likely Pathogenic	Polycystic kidney disease	AD
16	2143566	PKD1	NM_001009944.3	c.10993_10994del	p.(Lys3665Glufs*56)	HET	Likely Pathogenic	Polycystic kidney disease	AD
16	2143810	PKD1	NM_001009944.2	c.10821+1del		HET	Likely Pathogenic	Polycystic kidney disease	AD
16	2143884	PKD1	NM_001009944.2	c.10748del	p.(Gly3583Alafs*2)	HET	Likely Pathogenic	Polycystic kidney disease	AD
16	2143887	PKD1	NM_001009944.2	c.10745del	p.(Pro3582Argfs*3)	HET	Pathogenic	Polycystic kidney disease	AD
16	2143887	PKD1	NM_001009944.3	c.10745_10746insCG	p.(Val3584Alafs*2)	HET	Likely Pathogenic	Polycystic kidney disease	AD
16	2143912	PKD1	NM_001009944.2	c.10719_10720del	p.(Gly3574Valfs*52)	HET	Pathogenic	Polycystic kidney disease	AD
16	2143917	PKD1	NM_001009944.3	c.10710_10715del	p.(Ala3571_Val3572del)	HET	Likely Pathogenic	Polycystic kidney disease	AD
16	2143948	PKD1	NM_001009944.2	c.10684dup	p.(Ser3562Lysfs*65)	HET	Likely Pathogenic	Polycystic kidney disease	AD
16	2143970	PKD1	NM_001009944.2	c.10652_10662del	p.(Pro3551Argfs*72)	HET	Pathogenic	Polycystic kidney disease	AD
16	2143975	PKD1	NM_001009944.3	c.10658G>A	p.(Trp3553*)	HET	Likely Pathogenic	Polycystic kidney disease	AD
16	2144171	PKD1	NM_001009944.2	c.10540C>T	p.(Gln3514*)	HET	Pathogenic	Polycystic kidney disease	AD
16	2144193	PKD1	NM_001009944.2	c.10517dup	p.(Lys3507Glufs*120)	HET	Likely Pathogenic	Polycystic kidney disease	AD
16	2147225	PKD1	NM_001009944.2	c.10423C>T	p.(Gln3475*)	HET	Pathogenic	Polycystic kidney disease	AD
16	2147228	PKD1	NM_001009944.2	c.10420C>T	p.(Gln3474*)	HET	Pathogenic	Polycystic kidney disease	AD
16	2147348	PKD1	NM_001009944.2	c.10377C>G	p.(Tyr3459*)	HET	Likely Pathogenic	Polycystic kidney disease	AD
16	2147419	PKD1	NM_001009944.3	c.10306C>T	p.(Gln3436*)	HET	Pathogenic	Polycystic kidney disease	AD
16	2147466	PKD1	NM_001009944.3	c.10259G>A	p.(Trp3420*)	HET	Pathogenic	Polycystic kidney disease	AD
16	2147477	PKD1	NM_001009944.2	c.10247del	p.(Gly3416Glufs*57)	HET	Likely Pathogenic	Polycystic kidney disease	AD
16	2147868	PKD1	NM_001009944.2	c.10167+1G>T		HET	Likely Pathogenic	Polycystic kidney disease	AD
16	2147894	PKD1	NM_001009944.2	c.10141del	p.(Leu3381Serfs*16)	HET	Likely Pathogenic	Polycystic kidney disease	AD
16	2147952	PKD1	NM_001009944.3	c.10083del	p.(Gln3362Serfs*35)	HET	Pathogenic	Polycystic kidney disease	AD
16	2149684	PKD1	NM_001009944.3	c.10011C>G	p.(Tyr3337*)	HET	Likely Pathogenic	Polycystic kidney disease	AD
16	2149772	PKD1	NM_001009944.3	c.9924-1G>A		HET	Pathogenic	Polycystic kidney disease	AD
16	2149923	PKD1	NM_001009944.2	c.9859_9861del	p.(Leu3287del)	HET	Pathogenic	Polycystic kidney disease	AD
16	2149955	PKD1	NM_001009944.2	c.9826_9829del	p.(Thr3276Alafs*39)	HET	Likely Pathogenic	Polycystic kidney disease	AD
16	2149956	PKD1	NM_001009944.3	c.9829C>T	p.(Arg3277Cys)	HET	Pathogenic	Polycystic kidney disease	AD
16	2150025	PKD1	NM_001009944.2	c.9760C>T	p.(Gln3254*)	HET	Pathogenic	Polycystic kidney disease	AD
16	2150232	PKD1	NM_001009944.2	c.9647A>T	p.(Asn3216Ile)	HET	Likely Pathogenic	Polycystic kidney disease	AD
16	2150256	PKD1	NM_001009944.3	c.9610_9622del	p.(Asp3204Hisfs*108)	HET	Likely Pathogenic	Polycystic kidney disease	AD
16	2150295	PKD1	NM_001009944.3	c.9584G>A	p.(Trp3195*)	HET	Pathogenic	Polycystic kidney disease	AD
16	2150296	PKD1	NM_001009944.2	c.9583T>C	p.(Trp3195Arg)	HET	Likely Pathogenic	Polycystic kidney disease	AD
16	2150396	PKD1	NM_001009944.2	c.9568+1G>A		HET	Pathogenic	Polycystic kidney disease	AD
16	2150424	PKD1	NM_001009944.3	c.9541A>G	p.(Lys3181Glu)	HET	Likely Pathogenic	Polycystic kidney disease	AD
16	2150534	PKD1	NM_001009944.2	c.9431G>C	p.(Gly3144Ala)	HET	Likely Pathogenic	Polycystic kidney disease	AD
16	2150553	PKD1	NM_001009944.3	c.9412G>A	p.(Val3138Met)	HET	Pathogenic	Polycystic kidney disease	AD
16	2150561	PKD1	NM_001009944.2	c.9404C>T	p.(Thr3135Met)	HET	Likely Pathogenic	Polycystic kidney disease	AD
16	2152061	PKD1	NM_001009944.2	c.9397+1G>C		HET	Pathogenic	Polycystic kidney disease	AD
16	2152072	PKD1	NM_001009944.3	c.9386dup	p.(Arg3130Profs*49)	HET	Likely Pathogenic	Polycystic kidney disease	AD
16	2152134	PKD1	NM_001009944.2	c.9320_9324dup	p.(Ile3109Alafs*209)	HET	Pathogenic	Polycystic kidney disease	AD
16	2152161	PKD1	NM_001009944.2	c.9298C>T	p.(Gln3100*)	HET	Pathogenic	Polycystic kidney disease	AD
16	2152218	PKD1	NM_001009944.2	c.9241T>C	p.(Cys3081Arg)	HET	Likely Pathogenic	Polycystic kidney disease	AD
16	2152378	PKD1	NM_001009944.2	c.9201+2_9201+3del		HET	Likely Pathogenic	Polycystic kidney disease	AD
16	2152426	PKD1	NM_001009944.2	c.9157G>A	p.(Ala3053Thr)	HET	Likely Pathogenic	Polycystic kidney disease	AD
16	2152540	PKD1	NM_001009944.2	c.9043T>C	p.(Cys3015Arg)	HET	Likely Pathogenic	Polycystic kidney disease	AD
16	2152581	PKD1	NM_001009944.2	c.9002G>A	p.(Trp3001*)	HET	Pathogenic	Polycystic kidney disease	AD
16	2152593	PKD1	NM_001009944.3	c.8990G>T	p.(Ser2997Ile)	HET	Likely Pathogenic	Polycystic kidney disease	AD
16	2152610	PKD1	NM_001009944.3	c.8973C>A	p.(Tyr2991*)	HET	Pathogenic	Polycystic kidney disease	AD
16	2152620	PKD1	NM_001009944.2	c.8962del	p.(Ala2988Argfs*6)	HET	Likely Pathogenic	Polycystic kidney disease	AD
16	2152830	PKD1	NM_001009944.2	c.8933T>C	p.(Phe2978Ser)	HET	Likely Pathogenic	Polycystic kidney disease	AD
16	2152858	PKD1	NM_001009944.3	c.8905C>T	p.(Gln2969*)	HET	Pathogenic	Polycystic kidney disease	AD
16	2153291	PKD1	NM_001009944.2	c.8767C>T	p.(Gln2923*)	HET	Pathogenic	Polycystic kidney disease	AD
16	2153418	PKD1	NM_001009944.2	c.8638_8639del	p.(Ser2880Glyfs*56)	HET	Likely Pathogenic	Polycystic kidney disease	AD
16	2153443	PKD1	NM_001009944.2	c.8615T>A	p.(Ile2872Asn)	HET	Likely Pathogenic	Polycystic kidney disease	AD
16	2153450	PKD1	NM_001009944.2	c.8606_8607del	p.(Glu2869Alafs*67)	HET	Pathogenic	Polycystic kidney disease	AD
16	2153455	PKD1	NM_001009944.3	c.8603C>G	p.(Ser2868*)	HET	Pathogenic	Polycystic kidney disease	AD
16	2153584	PKD1	NM_001009944.2	c.8474T>C	p.(Leu2825Pro)	HET	Likely Pathogenic	Polycystic kidney disease	AD
16	2153624	PKD1	NM_001009944.3	c.8429_8433del	p.(Glu2810Valfs*10)	HET	Likely Pathogenic	Polycystic kidney disease	AD
16	2153695	PKD1	NM_001009944.3	c.8363C>G	p.(Ser2788Trp)	HET	Likely Pathogenic	Polycystic kidney disease	AD
16	2153708	PKD1	NM_001009944.2	c.8346_8349dup	p.(Gln2784Glyfs*39)	HET	Likely Pathogenic	Polycystic kidney disease	AD
16	2153711	PKD1	NM_001009944.2	c.8347G>C	p.(Ala2783Pro)	HET	Likely Pathogenic	Polycystic kidney disease	AD
16	2153736	PKD1	NM_001009944.2	c.8320_8321del	p.(Leu2774Aspfs*47)	HET	Pathogenic	Polycystic kidney disease	AD
16	2153738	PKD1	NM_001009944.2	c.8320C>G	p.(Leu2774Val)	HET	Likely Pathogenic	Polycystic kidney disease	AD
16	2153747	PKD1	NM_001009944.3	c.8311G>A	p.(Glu2771Lys)	HET	Pathogenic	Polycystic kidney disease	AD
16	2153749	PKD1	NM_001009944.2	c.8309A>T	p.(Asn2770Ile)	HET	Likely Pathogenic	Polycystic kidney disease	AD
16	2153758	PKD1	NM_001009944.3	c.8300G>A	p.(Arg2767His)	HET	Likely Pathogenic	Polycystic kidney disease	AD
16	2153762	PKD1	NM_001009944.2	c.8284_8295del	p.(Ile2762_Arg2765del)	HET	Likely Pathogenic	Polycystic kidney disease	AD
16	2153767	PKD1	NM_001009944.2	c.8291T>C	p.(Met2764Thr)	HET	Likely Pathogenic	Polycystic kidney disease	AD
16	2153776	PKD1	NM_001009944.2	c.8282G>C	p.(Arg2761Pro)	HET	Likely Pathogenic	Polycystic kidney disease	AD
16	2153779	PKD1	NM_001009944.2	c.8279T>C	p.(Met2760Thr)	HET	Likely Pathogenic	Polycystic kidney disease	AD
16	2154643	PKD1	NM_001009944.2	c.8017-2_8017-1del		HET	Pathogenic	Polycystic kidney disease	AD
16	2154644	PKD1	NM_001009944.3	c.8017-1G>C		HET	Pathogenic	Polycystic kidney disease	AD
16	2155321	PKD1	NM_000296.3	c.8016+2T>C		HET	Likely Pathogenic	Polycystic kidney disease	AD
16	2155322	PKD1	NM_001009944.2	c.8016+1G>A		HET	Likely Pathogenic	Polycystic kidney disease	AD
16	2155355	PKD1	NM_001009944.2	c.7984C>T	p.(Gln2662*)	HET	Pathogenic	Polycystic kidney disease	AD
16	2155364	PKD1	NM_001009944.2	c.7973_7974del	p.(Val2658Glyfs*2)	HET	Pathogenic	Polycystic kidney disease	AD
16	2155397	PKD1	NM_001009944.2	c.7942G>T	p.(Glu2648*)	HET	Likely Pathogenic	Polycystic kidney disease	AD
16	2155399	PKD1	NM_001009944.2	c.7939del	p.(Thr2647Argfs*7)	HET	Likely Pathogenic	Polycystic kidney disease	AD
16	2155412	PKD1	NM_001009944.2	c.7926dup	p.(Arg2643Thrfs*18)	HET	Pathogenic	Polycystic kidney disease	AD
16	2155412	PKD1	NM_001009944.2	c.7927C>T	p.(Arg2643Cys)	HET	Likely Pathogenic	Polycystic kidney disease	AD
16	2155418	PKD1	NM_001009944.2	c.7921C>T	p.(Gln2641*)	HET	Pathogenic	Polycystic kidney disease	AD
16	2155424	PKD1	NM_001009944.2	c.7915C>T	p.(Arg2639*)	HET	Pathogenic	Polycystic kidney disease	AD
16	2155435	PKD1	NM_001009944.2	c.7903del	p.(Glu2635Serfs*19)	HET	Likely Pathogenic	Polycystic kidney disease	AD
16	2155865	PKD1	NM_001009944.3	c.7863+1G>A		HET	Pathogenic	Polycystic kidney disease	AD
16	2155873	PKD1	NM_001009944.2	c.7856T>G	p.(Leu2619Arg)	HET	Likely Pathogenic	Polycystic kidney disease	AD
16	2155888	PKD1	NM_001009944.2	c.7841C>A	p.(Ala2614Asp)	HET	Likely Pathogenic	Polycystic kidney disease	AD
16	2155889	PKD1	NM_001009944.3	c.7837_7839del	p.(Leu2613del)	HET	Likely Pathogenic	Polycystic kidney disease	AD
16	2155901	PKD1	NM_001009944.2	c.7825_7827del	p.(Ile2609del)	HET	Likely Pathogenic	Polycystic kidney disease	AD
16	2155958	PKD1	NM_001009944.2	c.7749_7770del	p.(Leu2584Serfs*29)	HET	Likely Pathogenic	Polycystic kidney disease	AD
16	2156129	PKD1	NM_001009944.3	c.7666C>T	p.(Gln2556*)	HET	Pathogenic	Polycystic kidney disease	AD
16	2156149	PKD1	NM_001009944.2	c.7645dup	p.(Val2549Glyfs*46)	HET	Likely Pathogenic	Polycystic kidney disease	AD
16	2156172	PKD1	NM_001009944.2	c.7622dup	p.(Arg2544Glnfs*51)	HET	Pathogenic	Polycystic kidney disease	AD
16	2156208	PKD1	NM_001009944.2	c.7587G>C	p.(Lys2529Asn)	HET	Likely Pathogenic	Polycystic kidney disease	AD
16	2156218	PKD1	NM_001009944.3	c.7576del	p.(Cys2526Valfs*94)	HET	Likely Pathogenic	Polycystic kidney disease	AD
16	2156222	PKD1	NM_001009944.3	c.7570_7572del	p.(Glu2524del)	HET	Likely Pathogenic	Polycystic kidney disease	AD
16	2156223	PKD1	NM_001009944.2	c.7571del	p.(Glu2524Glyfs*96)	HET	Likely Pathogenic	Polycystic kidney disease	AD
16	2156248	PKD1	NM_001009944.2	c.7547G>A	p.(Arg2516His)	HET	Likely Pathogenic	Polycystic kidney disease	AD
16	2156249	PKD1	NM_001009944.3	c.7546C>T	p.(Arg2516Cys)	HET	Pathogenic	Polycystic kidney disease	AD
16	2156409	PKD1	NM_001009944.2	c.7478_7479delinsAG	p.(Phe2493*)	HET	Likely Pathogenic	Polycystic kidney disease	AD
16	2156472	PKD1	NM_001009944.2	c.7415dup	p.(Ser2475Leufs*26)	HET	Pathogenic	Polycystic kidney disease	AD
16	2156545	PKD1	NM_001009944.2	c.7343T>C	p.(Leu2448Pro)	HET	Likely Pathogenic	Polycystic kidney disease	AD
16	2156556	PKD1	NM_001009944.2	c.7332C>A	p.(Tyr2444*)	HET	Pathogenic	Polycystic kidney disease	AD
16	2156588	PKD1	NM_001009944.2	c.7300C>T	p.(Arg2434Trp)	HET	Likely Pathogenic	Polycystic kidney disease	AD
16	2156599	PKD1	NM_001009944.3	c.7281_7288del	p.(Gly2428Thrfs*70)	HET	Likely Pathogenic	Polycystic kidney disease	AD
16	2156600	PKD1	NM_001009944.3	c.7288C>T	p.(Arg2430*)	HET	Pathogenic	Polycystic kidney disease	AD
16	2156617	PKD1	NM_001009944.2	c.7271C>T	p.(Thr2424Met)	HET	Likely Pathogenic	Polycystic kidney disease	AD
16	2156811	PKD1	NM_001009944.3	c.7204C>T	p.(Arg2402*)	HET	Pathogenic	Polycystic kidney disease	AD
16	2156846	PKD1	NM_001009944.2	c.7168del	p.(Glu2390Argfs*230)	HET	Likely Pathogenic	Polycystic kidney disease	AD
16	2156878	PKD1	NM_001009944.2	c.7137C>G	p.(Tyr2379*)	HET	Pathogenic	Polycystic kidney disease	AD
16	2156889	PKD1	NM_001009944.2	c.7126C>T	p.(Gln2376*)	HET	Pathogenic	Polycystic kidney disease	AD
16	2156900	PKD1	NM_001009944.2	c.7113_7114del	p.(Ser2372Leufs*47)	HET	Pathogenic	Polycystic kidney disease	AD
16	2157948	PKD1	NM_001009944.3	c.6994_7000del	p.(Ala2332Trpfs*7)	HET	Pathogenic	Polycystic kidney disease	AD
16	2158252	PKD1	NM_001009944.2	c.6915+1G>T		HET	Pathogenic	Polycystic kidney disease	AD
16	2158387	PKD1	NM_001009944.2	c.6778_6780del	p.(Ile2260del)	HET	Pathogenic	Polycystic kidney disease	AD
16	2158413	PKD1	NM_001009944.2	c.6752_6754del	p.(Val2251del)	HET	Likely Pathogenic	Polycystic kidney disease	AD
16	2158436	PKD1	NM_001009944.2	c.6730_6731del	p.(Ser2244Hisfs*17)	HET	Pathogenic	Polycystic kidney disease	AD
16	2158439	PKD1	NM_001009944.3	c.6727_6728del	p.(Gln2243Glufs*18)	HET	Pathogenic	Polycystic kidney disease	AD
16	2158464	PKD1	NM_001009944.3	c.6704C>A	p.(Ser2235*)	HET	Pathogenic	Polycystic kidney disease	AD
16	2158525	PKD1	NM_001009944.2	c.6643C>T	p.(Arg2215Trp)	HET	Likely Pathogenic	Polycystic kidney disease	AD
16	2158570	PKD1	NM_001009944.2	c.6597del	p.(Arg2200Alafs*12)	HET	Likely Pathogenic	Polycystic kidney disease	AD
16	2158574	PKD1	NM_001009944.2	c.6587_6593dup	p.(Gly2199Alafs*65)	HET	Pathogenic	Polycystic kidney disease	AD
16	2158599	PKD1	NM_001009944.2	c.6567_6568dup	p.(Tyr2190Cysfs*23)	HET	Likely Pathogenic	Polycystic kidney disease	AD
16	2158609	PKD1	NM_001009944.2	c.6559T>C	p.(Trp2187Arg)	HET	Likely Pathogenic	Polycystic kidney disease	AD
16	2158611	PKD1	NM_001009944.2	c.6557G>C	p.(Arg2186Pro)	HET	Likely Pathogenic	Polycystic kidney disease	AD
16	2158617	PKD1	NM_001009944.2	c.6549_6550del	p.(Glu2184Valfs*77)	HET	Pathogenic	Polycystic kidney disease	AD
16	2158664	PKD1	NM_001009944.3	c.6504C>A	p.(Tyr2168*)	HET	Likely Pathogenic	Polycystic kidney disease	AD
16	2158673	PKD1	NM_001009944.3	c.6493_6494del	p.(Gln2165Alafs*9)	HET	Likely Pathogenic	Polycystic kidney disease	AD
16	2158681	PKD1	NM_001009944.2	c.6487C>T	p.(Arg2163*)	HET	Pathogenic	Polycystic kidney disease	AD
16	2158696	PKD1	NM_001009944.2	c.6472C>T	p.(Gln2158*)	HET	Pathogenic	Polycystic kidney disease	AD
16	2158744	PKD1	NM_001009944.3	c.6424C>T	p.(Gln2142*)	HET	Pathogenic	Polycystic kidney disease	AD
16	2158762	PKD1	NM_001009944.2	c.6406C>T	p.(Gln2136*)	HET	Pathogenic	Polycystic kidney disease	AD
16	2158768	PKD1	NM_001009944.2	c.6397_6399del	p.(Phe2133del)	HET	Likely Pathogenic	Polycystic kidney disease	AD
16	2158824	PKD1	NM_001009944.3	c.6343dup	p.(Leu2115Profs*60)	HET	Likely Pathogenic	Polycystic kidney disease	AD
16	2158936	PKD1	NM_001009944.3	c.6232C>T	p.(Gln2078*)	HET	Pathogenic	Polycystic kidney disease	AD
16	2158941	PKD1	NM_001009944.3	c.6227C>A	p.(Ser2076*)	HET	Likely Pathogenic	Polycystic kidney disease	AD
16	2158969	PKD1	NM_001009944.2	c.6199C>T	p.(Gln2067*)	HET	Pathogenic	Polycystic kidney disease	AD
16	2158974	PKD1	NM_001009944.2	c.6193del	p.(Ala2065Profs*51)	HET	Likely Pathogenic	Polycystic kidney disease	AD
16	2158984	PKD1	NM_001009944.2	c.6184C>T	p.(Gln2062*)	HET	Pathogenic	Polycystic kidney disease	AD
16	2158996	PKD1	NM_001009944.2	c.6172C>T	p.(Gln2058*)	HET	Likely Pathogenic	Polycystic kidney disease	AD
16	2159173	PKD1	NM_001009944.3	c.5995G>A	p.(Gly1999Ser)	HET	Likely Pathogenic	Polycystic kidney disease	AD
16	2159382	PKD1	NM_001009944.2	c.5785del	p.(Glu1929Argfs*20)	HET	Likely Pathogenic	Polycystic kidney disease	AD
16	2159461	PKD1	NM_001009944.3	c.5707C>T	p.(Gln1903*)	HET	Pathogenic	Polycystic kidney disease	AD
16	2159513	PKD1	NM_001009944.2	c.5654_5655insTC	p.(Glu1885Aspfs*65)	HET	Likely Pathogenic	Polycystic kidney disease	AD
16	2159559	PKD1	NM_001009944.3	c.5609A>G	p.(Asn1870Ser)	HET	Likely Pathogenic	Polycystic kidney disease	AD
16	2159634	PKD1	NM_001009944.2	c.5526_5534delinsAGCTGGTGAGGCC	p.(Gly1843Alafs*148)	HET	Likely Pathogenic	Polycystic kidney disease	AD
16	2159653	PKD1	NM_001009944.2	c.5515T>C	p.(Trp1839Arg)	HET	Likely Pathogenic	Polycystic kidney disease	AD
16	2159666	PKD1	NM_001009944.2	c.5501del	p.(Asn1834Metfs*2)	HET	Likely Pathogenic	Polycystic kidney disease	AD
16	2159686	PKD1	NM_001009944.2	c.5482C>T	p.(Gln1828*)	HET	Pathogenic	Polycystic kidney disease	AD
16	2159889	PKD1	NM_001009944.2	c.5279G>A	p.(Trp1760*)	HET	Pathogenic	Polycystic kidney disease	AD
16	2159964	PKD1	NM_001009944.3	c.5202_5203del	p.(Ser1735Argfs*35)	HET	Likely Pathogenic	Polycystic kidney disease	AD
16	2160008	PKD1	NM_001009944.2	c.5160G>A	p.(Trp1720*)	HET	Likely Pathogenic	Polycystic kidney disease	AD
16	2160082	PKD1	NM_001009944.2	c.5086C>T	p.(Gln1696*)	HET	Pathogenic	Polycystic kidney disease	AD
16	2160112	PKD1	NM_001009944.2	c.5052_5055del	p.(Leu1685Profs*36)	HET	Likely Pathogenic	Polycystic kidney disease	AD
16	2160152	PKD1	NM_001009944.3	c.5014_5015del	p.(Arg1672Glyfs*98)	HET	Pathogenic	Polycystic kidney disease	AD
16	2160211	PKD1	NM_001009944.2	c.4957C>T	p.(Gln1653*)	HET	Pathogenic	Polycystic kidney disease	AD
16	2160217	PKD1	NM_001009944.2	c.4951C>T	p.(Gln1651*)	HET	Pathogenic	Polycystic kidney disease	AD
16	2160262	PKD1	NM_001009944.3	c.4906C>T	p.(Gln1636*)	HET	Pathogenic	Polycystic kidney disease	AD
16	2160287	PKD1	NM_001009944.2	c.4881T>A	p.(Tyr1627*)	HET	Pathogenic	Polycystic kidney disease	AD
16	2160411	PKD1	NM_001009944.2	c.4755_4756del	p.(Cys1585*)	HET	Pathogenic	Polycystic kidney disease	AD
16	2160537	PKD1	NM_001009944.3	c.4631T>G	p.(Val1544Gly)	HET	Likely Pathogenic	Polycystic kidney disease	AD
16	2160552	PKD1	NM_001009944.2	c.4616G>A	p.(Trp1539*)	HET	Pathogenic	Polycystic kidney disease	AD
16	2160617	PKD1	NM_001009944.2	c.4551C>A	p.(Tyr1517*)	HET	Pathogenic	Polycystic kidney disease	AD
16	2160634	PKD1	NM_001009944.3	c.4534G>T	p.(Glu1512*)	HET	Pathogenic	Polycystic kidney disease	AD
16	2160721	PKD1	NM_001009944.2	c.4447C>T	p.(Gln1483*)	HET	Pathogenic	Polycystic kidney disease	AD
16	2160781	PKD1	NM_001009944.3	c.4387C>T	p.(Gln1463*)	HET	Pathogenic	Polycystic kidney disease	AD
16	2160862	PKD1	NM_001009944.3	c.4306C>T	p.(Arg1436*)	HET	Pathogenic	Polycystic kidney disease	AD
16	2161001	PKD1	NM_001009944.2	c.4165_4166del	p.(Arg1389Alafs*41)	HET	Likely Pathogenic	Polycystic kidney disease	AD
16	2161033	PKD1	NM_001009944.3	c.4135G>T	p.(Glu1379*)	HET	Pathogenic	Polycystic kidney disease	AD
16	2161086	PKD1	NM_001009944.2	c.4081dup	p.(Leu1361Profs*70)	HET	Likely Pathogenic	Polycystic kidney disease	AD
16	2161097	PKD1	NM_001009944.2	c.4070del	p.(Leu1357Argfs*9)	HET	Pathogenic	Polycystic kidney disease	AD
16	2161213	PKD1	NM_001009944.2	c.3955G>A	p.(Gly1319Arg)	HET	Likely Pathogenic	Polycystic kidney disease	AD
16	2161302	PKD1	NM_001009944.2	c.3865dup	p.(Val1289Glyfs*12)	HET	Likely Pathogenic	Polycystic kidney disease	AD
16	2161440	PKD1	NM_001009944.2	c.3728G>A	p.(Trp1243*)	HET	Pathogenic	Polycystic kidney disease	AD
16	2161446	PKD1	NM_001009944.2	c.3719_3721del	p.(Asn1240del)	HET	Pathogenic	Polycystic kidney disease	AD
16	2161547	PKD1	NM_001009944.2	c.3601_3620del	p.(Ala1201Argfs*3)	HET	Likely Pathogenic	Polycystic kidney disease	AD
16	2161626	PKD1	NM_001009944.3	c.3542A>G	p.(Tyr1181Cys)	HET	Likely Pathogenic	Polycystic kidney disease	AD
16	2161675	PKD1	NM_001009944.3	c.3485_3492del	p.(Asp1162Glyfs*46)	HET	Likely Pathogenic	Polycystic kidney disease	AD
16	2161718	PKD1	NM_001009944.2	c.3449del	p.(Pro1150Argfs*21)	HET	Likely Pathogenic	Polycystic kidney disease	AD
16	2161840	PKD1	NM_001009944.2	c.3327del	p.(Asn1109Lysfs*6)	HET	Likely Pathogenic	Polycystic kidney disease	AD
16	2162352	PKD1	NM_001009944.2	c.3284A>G	p.(Tyr1095Cys)	HET	Likely Pathogenic	Polycystic kidney disease	AD
16	2162475	PKD1	NM_000296.3	c.3162-1G>A		HET	Likely Pathogenic	Polycystic kidney disease	AD
16	2162883	PKD1	NM_001009944.2	c.3067C>T	p.(Gln1023*)	HET	Pathogenic	Polycystic kidney disease	AD
16	2162960	PKD1	NM_001009944.2	c.2990C>T	p.(Thr997Met)	HET	Likely Pathogenic	Polycystic kidney disease	AD
16	2163165	PKD1	NM_001009944.2	c.2977_2981del	p.(Lys993Leufs*106)	HET	Likely Pathogenic	Polycystic kidney disease	AD
16	2163215	PKD1	NM_001009944.3	c.2932C>T	p.(Gln978*)	HET	Pathogenic	Polycystic kidney disease	AD
16	2164166	PKD1	NM_001009944.2	c.2853+5G>A		HET	Likely Pathogenic	Polycystic kidney disease	AD
16	2164169	PKD1	NM_001009944.2	c.2853+2T>C		HET	Likely Pathogenic	Polycystic kidney disease	AD
16	2164286	PKD1	NM_001009944.2	c.2729_2737del	p.(Asp910_Val912del)	HET	Likely Pathogenic	Polycystic kidney disease	AD
16	2164287	PKD1	NM_001009944.2	c.2735_2736del	p.(Val912Glyfs*188)	HET	Likely Pathogenic	Polycystic kidney disease	AD
16	2164322	PKD1	NM_001009944.2	c.2702G>A	p.(Trp901*)	HET	Pathogenic	Polycystic kidney disease	AD
16	2164345	PKD1	NM_001009944.2	c.2677_2678del	p.(Leu893Valfs*11)	HET	Likely Pathogenic	Polycystic kidney disease	AD
16	2164386	PKD1	NM_001009944.3	c.2637del	p.(Thr880Profs*18)	HET	Likely Pathogenic	Polycystic kidney disease	AD
16	2164442	PKD1	NM_001009944.2	c.2582G>A	p.(Trp861*)	HET	Pathogenic	Polycystic kidney disease	AD
16	2164462	PKD1	NM_001009944.3	c.2557_2561dup	p.(Asn854Lysfs*46)	HET	Pathogenic	Polycystic kidney disease	AD
16	2164490	PKD1	NM_001009944.3	c.2534T>C	p.(Leu845Ser)	HET	Pathogenic	Polycystic kidney disease	AD
16	2164576	PKD1	NM_001009944.3	c.2447del	p.(Asp816Alafs*82)	HET	Likely Pathogenic	Polycystic kidney disease	AD
16	2164754	PKD1	NM_001009944.3	c.2269del	p.(Gln757Serfs*28)	HET	Pathogenic	Polycystic kidney disease	AD
16	2164771	PKD1	NM_001009944.3	c.2252del	p.(Leu751Argfs*34)	HET	Likely Pathogenic	Polycystic kidney disease	AD
16	2164844	PKD1	NM_001009944.3	c.2180T>C	p.(Leu727Pro)	HET	Pathogenic	Polycystic kidney disease	AD
16	2164844	PKD1	NM_001009944.3	c.2180T>G	p.(Leu727Arg)	HET	Likely Pathogenic	Polycystic kidney disease	AD
16	2164911	PKD1	NM_001009944.3	c.2113C>T	p.(Gln705*)	HET	Pathogenic	Polycystic kidney disease	AD
16	2164928	PKD1	NM_001009944.2	c.2098-2A>G		HET	Pathogenic	Polycystic kidney disease	AD
16	2165390	PKD1	NM_001009944.2	c.2085dup	p.(Ala696Argfs*18)	HET	Pathogenic	Polycystic kidney disease	AD
16	2165390	PKD1	NM_001009944.3	c.2085del	p.(Ala696Argfs*89)	HET	Pathogenic	Polycystic kidney disease	AD
16	2165396	PKD1	NM_001009944.2	c.2079_2080delinsA	p.(Ala696Argfs*89)	HET	Pathogenic	Polycystic kidney disease	AD
16	2165408	PKD1	NM_001009944.2	c.2065_2067del	p.(Ser689del)	HET	Pathogenic	Polycystic kidney disease	AD
16	2165420	PKD1	NM_001009944.2	c.2054_2055del	p.(Glu685Valfs*28)	HET	Pathogenic	Polycystic kidney disease	AD
16	2165423	PKD1	NM_001009944.3	c.2053G>A	p.(Glu685Lys)	HET	Likely Pathogenic	Polycystic kidney disease	AD
16	2165488	PKD1	NM_001009944.3	c.1987del	p.(Gln663Argfs*122)	HET	Pathogenic	Polycystic kidney disease	AD
16	2166046	PKD1	NM_001009944.2	c.1795del	p.(Leu599Serfs*186)	HET	Likely Pathogenic	Polycystic kidney disease	AD
16	2166832	PKD1	NM_001009944.3	c.1606+2T>A		HET	Pathogenic	Polycystic kidney disease	AD
16	2166893	PKD1	NM_001009944.2	c.1547G>A	p.(Trp516*)	HET	Pathogenic	Polycystic kidney disease	AD
16	2166897	PKD1	NM_001009944.2	c.1543G>A	p.(Gly515Arg)	HET	Likely Pathogenic	Polycystic kidney disease	AD
16	2167029	PKD1	NM_001009944.2	c.1410del	p.(Ser471Argfs*87)	HET	Likely Pathogenic	Polycystic kidney disease	AD
16	2167044	PKD1	NM_001009944.2	c.1396G>A	p.(Val466Met)	HET	Likely Pathogenic	Polycystic kidney disease	AD
16	2167489	PKD1	NM_001009944.2	c.1385+1G>C		HET	Likely Pathogenic	Polycystic kidney disease	AD
16	2167580	PKD1	NM_001009944.2	c.1295C>T	p.(Ala432Val)	HET	Likely Pathogenic	Polycystic kidney disease	AD
16	2167674	PKD1	NM_001009944.2	c.1202-1G>A		HET	Pathogenic	Polycystic kidney disease	AD
16	2167682	PKD1	NM_001009944.3	c.1202-9G>A		HET	Pathogenic	Polycystic kidney disease	AD
16	2167791	PKD1	NM_001009944.2	c.1201+1G>A		HET	Pathogenic	Polycystic kidney disease	AD
16	2167795	PKD1	NM_001009944.2	c.1198C>T	p.(Arg400*)	HET	Pathogenic	Polycystic kidney disease	AD
16	2167852	PKD1	NM_001009944.2	c.1141G>A	p.(Gly381Ser)	HET	Likely Pathogenic	Polycystic kidney disease	AD
16	2167854	PKD1	NM_001009944.3	c.1136_1139delinsCCC	p.(Asn379Thrfs*86)	HET	Likely Pathogenic	Polycystic kidney disease	AD
16	2167865	PKD1	NM_001009944.2	c.1127del	p.(Ser376Thrfs*89)	HET	Likely Pathogenic	Polycystic kidney disease	AD
16	2167896	PKD1	NM_001009944.2	c.1097C>A	p.(Ser366*)	HET	Likely Pathogenic	Polycystic kidney disease	AD
16	2167901	PKD1	NM_001009944.3	c.1091del	p.(Pro364Argfs*101)	HET	Likely Pathogenic	Polycystic kidney disease	AD
16	2168019	PKD1	NM_001009944.3	c.974A>G	p.(Tyr325Cys)	HET	Pathogenic	Polycystic kidney disease	AD
16	2168130	PKD1	NM_001009944.2	c.856_862del	p.(Gly287*)	HET	Pathogenic	Polycystic kidney disease	AD
16	2168140	PKD1	NM_001009944.2	c.846_852dup	p.(Ala285Thrfs*88)	HET	Likely Pathogenic	Polycystic kidney disease	AD
16	2168237	PKD1	NM_001009944.2	c.755dup	p.(Pro253Alafs*8)	HET	Pathogenic	Polycystic kidney disease	AD
16	2168287	PKD1	NM_001009944.2	c.706C>T	p.(Gln236*)	HET	Pathogenic	Polycystic kidney disease	AD
16	2168716	PKD1	NM_001009944.2	c.490C>T	p.(Gln164*)	HET	Likely Pathogenic	Polycystic kidney disease	AD
16	2168772	PKD1	NM_001009944.3	c.417_433del	p.(Trp139Cysfs*34)	HET	Likely Pathogenic	Polycystic kidney disease	AD
16	2168794	PKD1	NM_001009944.3	c.412C>T	p.(Arg138*)	HET	Pathogenic	Polycystic kidney disease	AD
16	2169115	PKD1	NM_001009944.3	c.359T>C	p.(Ile120Thr)	HET	Likely Pathogenic	Polycystic kidney disease	AD
16	2169317	PKD1	NM_001009944.2	c.276_277del	p.(Leu93Glyfs*20)	HET	Likely Pathogenic	Polycystic kidney disease	AD
16	2185471	PKD1	NM_001009944.3	c.173_215+4del		HET	Likely Pathogenic	Polycystic kidney disease	AD
16	2185566	PKD1	NM_001009944.2	c.118_124dup	p.(Ala42Glyfs*74)	HET	Pathogenic	Polycystic kidney disease	AD
16	2185591	PKD1	NM_001009944.3	c.99del	p.(Cys33Trpfs*40)	HET	Pathogenic	Polycystic kidney disease	AD
16	2185688	PKD1	NM_001009944.2	c.3G>A	p.(Met1?)	HET	Likely Pathogenic	Polycystic kidney disease	AD
16	20359619	UMOD	NM_003361.3	c.899G>A	p.(Cys300Tyr)	HET	Pathogenic	Autosomal dominant tubulointerstitial kidney disease	AD
16	20359916	UMOD	NM_003361.3	c.707C>G	p.(Pro236Arg)	HET	Pathogenic	Autosomal dominant tubulointerstitial kidney disease	AD
16	20360306	UMOD	NM_003361.3	c.317G>T	p.(Cys106Phe)	HET	Pathogenic	Autosomal dominant tubulointerstitial kidney disease	AD
16	20360334	UMOD	NM_003361.3	c.278_289delinsCCGCCTCCT	p.(Val93_Gly97delinsAlaAlaSerCys)	HET	Pathogenic	Autosomal dominant tubulointerstitial kidney disease	AD
16	20360444	UMOD	NM_003361.3	c.179G>C	p.(Gly60Ala)	HET	Likely Pathogenic	Autosomal dominant tubulointerstitial kidney disease	AD
17	36061096	HNF1B	NM_000458.4	c.1426C>T	p.(Gln476*)	HET	Likely Pathogenic	Renal cysts and diabetes syndrome	AD
17	36091619	HNF1B	NM_000458.3	c.1012C>T	p.(Gln338*)	HET	Likely Pathogenic	Renal cysts and diabetes syndrome	AD
17	36091624	HNF1B	NM_000458.3	c.1006del	p.(His336Thrfs*40)	HET	Likely Pathogenic	Renal cysts and diabetes syndrome	AD
17	36091805	HNF1B	NM_000458.3	c.826C>T	p.(Arg276*)	HET	Pathogenic	Renal cysts and diabetes syndrome	AD
17	36093609	HNF1B	NM_000458.4	c.750C>G	p.(Tyr250*)	HET	Likely Pathogenic	Renal cysts and diabetes syndrome	AD
17	36093630	HNF1B	NM_000458.3	c.722_728dup	p.(Gln243Hisfs*53)	HET	Likely Pathogenic	Renal cysts and diabetes syndrome	AD
17	36093641	HNF1B	NM_000458.3	c.717del	p.(Ala241Argfs*24)	HET	Pathogenic	Renal cysts and diabetes syndrome	AD
17	36099434	HNF1B	NM_000458.4	c.541C>T	p.(Arg181*)	HET	Pathogenic	Renal cysts and diabetes syndrome	AD
17	36099523	HNF1B	NM_000458.2	c.452C>T	p.(Ser151Phe)	HET	Likely Pathogenic	Renal cysts and diabetes syndrome	AD
17	36099604	HNF1B	NM_000458.2	c.370del	p.(Met124*)	HET	Likely Pathogenic	Renal cysts and diabetes syndrome	AD
17	36104592	HNF1B	NM_000458.3	c.262_283dup	p.(Leu95Hisfs*29)	HET	Likely Pathogenic	Renal cysts and diabetes syndrome	AD
17	36104644	HNF1B	NM_001165923.1,NM_000458.2	c.232G>T	p.(Glu78Ter)	HET	Pathogenic	Renal cysts and diabetes syndrome	AD
19	11552148	PRKCSH	NM_002743.3	c.444G>A	p.(Trp148*)	HET	Likely Pathogenic	Polycystic liver disease	AD
19	11557167	PRKCSH	NM_002743.3	c.762+2T>C		HET	Likely Pathogenic	Polycystic liver disease	AD
19	11559099	PRKCSH	NM_002743.3	c.1170dup	p.(Ile391Hisfs*11)	HET	Pathogenic	Polycystic liver disease	AD
19	11559732	PRKCSH	NM_002743.3	c.1269C>A	p.(Tyr423*)	HET	Pathogenic	Polycystic liver disease	AD
19	11559990	PRKCSH	NM_002743.3	c.1440+2_1440+3del		HET	Pathogenic	Polycystic liver disease	AD
20	10630973	JAG1	NM_000214.3	c.1156G>A	p.(Gly386Arg)	HET	Pathogenic	Alagille syndrome	AD
X	13757135	OFD1	NM_003611.2	c.400_403del	p.(Glu134Ilefs*10)	HET	Pathogenic	Joubert syndrome, Orofaciodigital syndrome, Retinitis pigmentosa, Simpson-Golabi-Behmel syndrome	X-linked

## Sheet: Table S4- Positive CNVs
Note: Variants seen recurrently in this cohort have only been listed once in this table
Gene Symbol	CNV Event	Copy Number	Chromosome	Size (bp)	CNV Size Type	Classification	Associated Condition(s)	Mode of Inheritance
PKD1	Gain	3	16	8518	Intragenic (>4 exons)	Likely Pathogenic	Polycystic kidney disease	AD
PKD1	Loss	1	16	19939	Intragenic (>4 exons)	Pathogenic	Polycystic kidney disease	AD
PKD1	Loss	1	16	21410	Intragenic (>4 exons)	Pathogenic	Polycystic kidney disease	AD
PKD1	Loss	1	16	20300	Intragenic (>4 exons)	Pathogenic	Polycystic kidney disease	AD
PKD1	Loss	1	16	15037	Intragenic (>4 exons)	Pathogenic	Polycystic kidney disease	AD
PKD2	Loss	1	4	81423	Intragenic (>4 exons)	Pathogenic	Polycystic kidney disease	AD
PKD2	Loss	1	4	31963	Intragenic (>4 exons)	Pathogenic	Polycystic kidney disease	AD
HNF1B	Gain	3	17	2362	Intragenic (2 exons)	Likely Pathogenic	Renal cysts and diabetes syndrome	AD
PKD2	Loss	1	4	1004	Intragenic (2 exons)	Likely Pathogenic	Polycystic kidney disease	AD
PKHD1	Loss	1	6	2141	Intragenic (2 exons)	Likely Pathogenic	Polycystic kidney disease	AR
PKD1	Loss	1	16	13715	Intragenic (3 exons)	Pathogenic	Polycystic kidney disease	AD
PKD1	Loss	1	16	971	Intragenic (4 exons)	Pathogenic	Polycystic kidney disease	AD
PKD1	Loss	1	16	971	Intragenic (4 exons)	Pathogenic	Polycystic kidney disease	AD
PKD1	Loss	1	16	971	Intragenic (4 exons)	Pathogenic	Polycystic kidney disease	AD
HNF1B	Loss	1	17	321	Single exon	Likely Pathogenic	Renal cysts and diabetes syndrome	AD
HNF1B	Loss	1	17	465	Single exon	Likely Pathogenic	Renal cysts and diabetes syndrome	AD
PKD1	Loss	1	16	361	Single exon	Pathogenic	Polycystic kidney disease	AD
PKD1	Loss	1	16	266	Single exon	Pathogenic	Polycystic kidney disease	AD
PKD1	Loss	1	16	912	Single exon	Pathogenic	Polycystic kidney disease	AD
PKD1	Loss	1	16	662	Single exon	Pathogenic	Polycystic kidney disease	AD
PKD1	Loss	1	16	684	Single exon	Pathogenic	Polycystic kidney disease	AD
PKD1	Loss	1	16	662	Single exon	Pathogenic	Polycystic kidney disease	AD
PKD2	Loss	1	4	372	Single exon	Pathogenic	Polycystic kidney disease	AD
PKD1	Loss	1	16	41755	Single exon of PKD1 and upstream region	Pathogenic	Polycystic kidney disease	AD
HNF1B	Loss	1	17	1262470	Whole gene	Pathogenic	Renal cysts and diabetes syndrome	AD
NPHP1	Loss	0	2	81325	Whole gene	Pathogenic	Joubert syndrome, Nephronophthisis, Senior-Loken syndrome	AR
PKD1	Loss	1	16	65457	Whole gene	Pathogenic	Polycystic kidney disease	AD
PKD2	Loss	1	4	529242	Whole gene	Pathogenic	Polycystic kidney disease	AD

## Sheet: Table S5- susVUS
Note: Variants seen recurrently in this cohort have only been listed once in this table
Chromosome	Coordinate (hg19/GrCh37)	Gene Symbol	Transcript	HGVSc	HGVSp	Zygosity	P/LP variant in same gene also present?	Classification	Associated Condition(s)	Mode of Inheritance
3	186295594	DNAJB11	NM_016306.5	c.456+5G>C		HET		VUS	Autosomal dominant polycystic kidney disease	AD
4	88959602	PKD2	NM_000297.3	c.1043A>G	p.(Tyr348Cys)	HET		VUS	Polycystic kidney disease	AD
4	88964455	PKD2	NM_000297.3	c.1165G>A	p.(Ala389Thr)	HET		VUS	Polycystic kidney disease	AD
4	88967791	PKD2	NM_000297.4	c.1320-3C>G		HET		VUS	Polycystic kidney disease	AD
4	88967805	PKD2	NM_000297.3	c.1331A>G	p.(Glu444Gly)	HET		VUS	Polycystic kidney disease	AD
6	51514030	PKHD1	NM_138694.3	c.11175-12T>C		HET	Yes	VUS	Polycystic kidney disease	AR
6	51612884	PKHD1	NM_138694.4	c.9530T>C	p.(Ile3177Thr)	HET	Yes	VUS	Polycystic kidney disease	AR
6	51695714	PKHD1	NM_138694.3	c.8247G>C	p.(Trp2749Cys)	HET	Yes	VUS	Polycystic kidney disease	AR
6	51768519	PKHD1	NM_138694.3	c.6872C>T	p.(Ser2291Leu)	HET	Yes	VUS	Polycystic kidney disease	AR
6	51799085	PKHD1	NM_138694.3	c.5944G>A	p.(Glu1982Lys)	HET	Yes	VUS	Polycystic kidney disease	AR
6	51882403	PKHD1	NM_138694.3	c.5405T>C	p.(Leu1802Pro)	HOM	No	VUS	Polycystic kidney disease	AR
6	51887625	PKHD1	NM_138694.4	c.5354T>C	p.(Phe1785Ser)	HET	Yes	VUS	Polycystic kidney disease	AR
6	51889518	PKHD1	NM_138694.3	c.5090G>A	p.(Gly1697Asp)	HET	Yes	VUS	Polycystic kidney disease	AR
6	51890169	PKHD1	NM_138694.3	c.4439T>A	p.(Ile1480Lys)	HET	Yes	VUS	Polycystic kidney disease	AR
6	51892985	PKHD1	NM_138694.3	c.3529T>C	p.(Ser1177Pro)	HET	Yes	VUS	Polycystic kidney disease	AR
6	51910980	PKHD1	NM_138694.4	c.2414C>T	p.(Pro805Leu)	HET	Yes	VUS	Polycystic kidney disease	AR
6	51921714	PKHD1	NM_138694.3	c.1576A>G	p.(Ile526Val)	HET	Yes	VUS	Polycystic kidney disease	AR
6	51923170	PKHD1	NM_138694.3	c.1463G>C	p.(Arg488Pro)	HET	Yes	VUS	Polycystic kidney disease	AR
6	51923291	PKHD1	NM_138694.3	c.1342G>C	p.(Gly448Arg)	HET	Yes	VUS	Polycystic kidney disease	AR
6	51941076	PKHD1	NM_138694.3	c.446C>T	p.(Pro149Leu)	HET	Yes	VUS	Polycystic kidney disease	AR
6	108227909	SEC63	NM_007214.4	c.806C>T	p.(Thr269Met)	HET		VUS	Polycystic liver disease	AD
11	62394824	GANAB	NM_198335.3	c.2248C>T	p.(Pro750Ser)	HET		VUS	Polycystic kidney and/or polycystic liver disease 3	AD
11	62396437	GANAB	NM_198335.3	c.2050C>T	p.(Arg684Cys)	HET		VUS	Polycystic kidney and/or polycystic liver disease 3	AD
11	62397390	GANAB	NM_198335.3	c.1699G>A	p.(Glu567Lys)	HET		VUS	Polycystic kidney and/or polycystic liver disease 3	AD
11	62397743	GANAB	NM_198335.3	c.1585G>C	p.(Ala529Pro)	HET		VUS	Polycystic kidney and/or polycystic liver disease 3	AD
16	2139997	PKD1	NM_001009944.2	c.12643C>T	p.(Leu4215Phe)	HET		VUS	Polycystic kidney disease	AD
16	2140594	PKD1	NM_001009944.2	c.12139-3C>G		HET		VUS	Polycystic kidney disease	AD
16	2140765	PKD1	NM_001009944.2	c.12048C>T	p.(Gly4016=)	HET		VUS	Polycystic kidney disease	AD
16	2140898	PKD1	NM_001009944.3	c.11990T>G	p.(Leu3997Arg)	HET		VUS	Polycystic kidney disease	AD
16	2141030	PKD1	NM_001009944.2	c.11858T>G	p.(Leu3953Arg)	HET		VUS	Polycystic kidney disease	AD
16	2141431	PKD1	NM_001009944.2	c.11705T>C	p.(Leu3902Pro)	HET		VUS	Polycystic kidney disease	AD
16	2141560	PKD1	NM_001009944.2	c.11576C>T	p.(Pro3859Leu)	HET		VUS	Polycystic kidney disease	AD
16	2141562	PKD1	NM_001009944.2	c.11574C>G	p.(Ser3858Arg)	HET		VUS	Polycystic kidney disease	AD
16	2141782	PKD1	NM_001009944.2	c.11537G>T	p.(Arg3846Met)	HET		VUS	Polycystic kidney disease	AD
16	2141887	PKD1	NM_001009944.2	c.11432G>A	p.(Cys3811Tyr)	HET		VUS	Polycystic kidney disease	AD
16	2142060	PKD1	NM_001009944.2	c.11399C>T	p.(Pro3800Leu)	HET		VUS	Polycystic kidney disease	AD
16	2143579	PKD1	NM_001009944.2	c.10982C>G	p.(Ala3661Gly)	HET	Seen with a pathogenic hypomorphic allele in the same gene which is insufficient to be a positive result on its own	VUS	Polycystic kidney disease	AD
16	2143594	PKD1	NM_001009944.2	c.10967T>C	p.(Leu3656Pro)	HET		VUS	Polycystic kidney disease	AD
16	2143610	PKD1	NM_001009944.3	c.10951G>T	p.(Gly3651Cys)	HET		VUS	Polycystic kidney disease	AD
16	2143732	PKD1	NM_001009944.2	c.10829T>C	p.(Leu3610Pro)	HET		VUS	Polycystic kidney disease	AD
16	2147241	PKD1	NM_001009944.2	c.10407T>A	p.(Asp3469Glu)	HET		VUS	Polycystic kidney disease	AD
16	2147442	PKD1	NM_001009944.2	c.10283C>T	p.(Ser3428Phe)	HET		VUS	Polycystic kidney disease	AD
16	2150217	PKD1	NM_001009944.2	c.9662T>G	p.(Val3221Gly)	HET		VUS	Polycystic kidney disease	AD
16	2150218	PKD1	NM_001009944.2	c.9661G>A	p.(Val3221Met)	HET		VUS	Polycystic kidney disease	AD
16	2150220	PKD1	NM_001009944.2	c.9659C>T	p.(Ser3220Leu)	HET		VUS	Polycystic kidney disease	AD
16	2150407	PKD1	NM_001009944.2	c.9558C>A	p.(His3186Gln)	HET		VUS	Polycystic kidney disease	AD
16	2150421	PKD1	NM_001009944.2	c.9544A>T	p.(Ile3182Phe)	HET		VUS	Polycystic kidney disease	AD
16	2150438	PKD1	NM_001009944.2	c.9527T>A	p.(Leu3176Gln)	HET		VUS	Polycystic kidney disease	AD
16	2150438	PKD1	NM_001009944.2	c.9527T>G	p.(Leu3176Arg)	HET		VUS	Polycystic kidney disease	AD
16	2150462	PKD1	NM_001009944.2	c.9503T>C	p.(Phe3168Ser)	HET		VUS	Polycystic kidney disease	AD
16	2152065	PKD1	NM_001009944.2	c.9394T>C	p.(Ser3132Pro)	HET		VUS	Polycystic kidney disease	AD
16	2152377	PKD1	NM_001009944.2	c.9201+5G>A		HET		VUS	Polycystic kidney disease	AD
16	2152398	PKD1	NM_001009944.2	c.9185T>G	p.(Val3062Gly)	HET		VUS	Polycystic kidney disease	AD
16	2152564	PKD1	NM_001009944.2	c.9019T>C	p.(Ser3007Pro)	HET		VUS	Polycystic kidney disease	AD
16	2152586	PKD1	NM_001009944.3	c.8997C>G	p.(Phe2999Leu)	HET		VUS	Polycystic kidney disease	AD
16	2153281	PKD1	NM_001009944.2	c.8777A>G	p.(Tyr2926Cys)	HET		VUS	Polycystic kidney disease	AD
16	2153635	PKD1	NM_001009944.2	c.8423T>C	p.(Ile2808Thr)	HET		VUS	Polycystic kidney disease	AD
16	2153695	PKD1	NM_001009944.3	c.8363C>T	p.(Ser2788Leu)	HET		VUS	Polycystic kidney disease	AD
16	2153756	PKD1	NM_001009944.2	c.8302G>C	p.(Val2768Leu)	HET		VUS	Polycystic kidney disease	AD
16	2154495	PKD1	NM_001009944.2	c.8161+4C>T		HET		VUS	Polycystic kidney disease	AD
16	2154527	PKD1	NM_001009944.2	c.8112_8132del	p.(Gly2705_Ala2711del)	HET		VUS	Polycystic kidney disease	AD
16	2156092	PKD1	NM_001009944.3	c.7703G>T	p.(Arg2568Met)	HET		VUS	Polycystic kidney disease	AD
16	2156126	PKD1	NM_001009944.2	c.7669G>T	p.(Asp2557Tyr)	HET		VUS	Polycystic kidney disease	AD
16	2156173	PKD1	NM_001009944.3	c.7622C>G	p.(Pro2541Arg)	HET		VUS	Polycystic kidney disease	AD
16	2156412	PKD1	NM_001009944.2	c.7470_7475del	p.(Lys2490_His2492delinsAsn)	HET		VUS	Polycystic kidney disease	AD
16	2156563	PKD1	NM_001009944.2	c.7325A>G	p.(Glu2442Gly)	HET		VUS	Polycystic kidney disease	AD
16	2156587	PKD1	NM_001009944.2	c.7298_7300del	p.(Leu2433del)	HET		VUS	Polycystic kidney disease	AD
16	2158469	PKD1	NM_001009944.2	c.6693_6698del	p.(Phe2232_Val2233del)	HET		VUS	Polycystic kidney disease	AD
16	2158531	PKD1	NM_001009944.2	c.6637C>T	p.(Arg2213Trp)	HET		VUS	Polycystic kidney disease	AD
16	2158812	PKD1	NM_001009944.2	c.6356A>G	p.(Asp2119Gly)	HET		VUS	Polycystic kidney disease	AD
16	2158880	PKD1	NM_001009944.2	c.6288T>A	p.(Phe2096Leu)	HET		VUS	Polycystic kidney disease	AD
16	2158889	PKD1	NM_001009944.3	c.6279C>G	p.(His2093Gln)	HET		VUS	Polycystic kidney disease	AD
16	2159067	PKD1	NM_001009944.2	c.6101G>T	p.(Gly2034Val)	HET		VUS	Polycystic kidney disease	AD
16	2159125	PKD1	NM_001009944.2	c.6043G>A	p.(Gly2015Ser)	HET		VUS	Polycystic kidney disease	AD
16	2159169	PKD1	NM_001009944.2	c.5999C>G	p.(Ser2000Cys)	HET		VUS	Polycystic kidney disease	AD
16	2159184	PKD1	NM_001009944.2	c.5984G>C	p.(Arg1995Pro)	HET		VUS	Polycystic kidney disease	AD
16	2159302	PKD1	NM_001009944.2	c.5863_5865del	p.(His1955del)	HET		VUS	Polycystic kidney disease	AD
16	2160347	PKD1	NM_001009944.3	c.4821C>G	p.(Phe1607Leu)	HET		VUS	Polycystic kidney disease	AD
16	2160418	PKD1	NM_001009944.2	c.4750C>T	p.(Leu1584Phe)	HET		VUS	Polycystic kidney disease	AD
16	2160432	PKD1	NM_001009944.2	c.4736G>C	p.(Arg1579Pro)	HET		VUS	Polycystic kidney disease	AD
16	2160840	PKD1	NM_001009944.2	c.4328T>G	p.(Val1443Gly)	HET		VUS	Polycystic kidney disease	AD
16	2161224	PKD1	NM_001009944.2	c.3944C>A	p.(Ala1315Asp)	HET		VUS	Polycystic kidney disease	AD
16	2161420	PKD1	NM_001009944.2	c.3748G>A	p.(Gly1250Ser)	HET		VUS	Polycystic kidney disease	AD
16	2161438	PKD1	NM_001009944.2	c.3730A>C	p.(Thr1244Pro)	HET		VUS	Polycystic kidney disease	AD
16	2161513	PKD1	NM_001009944.2	c.3655A>G	p.(Met1219Val)	HET		VUS	Polycystic kidney disease	AD
16	2162481	PKD1	NM_001009944.3	c.3162-11_3162-7delinsAGCCA		HET		VUS	Polycystic kidney disease	AD
16	2164292	PKD1	NM_001009944.2	c.2732T>G	p.(Val911Gly)	HET		VUS	Polycystic kidney disease	AD
16	2164619	PKD1	NM_001009944.2	c.2405T>A	p.(Val802Glu)	HET		VUS	Polycystic kidney disease	AD
16	2166015	PKD1	NM_001009944.2	c.1827G>A	p.(Val609=)	HET		VUS	Polycystic kidney disease	AD
16	2166849	PKD1	NM_001009944.2	c.1591G>A	p.(Glu531Lys)	HET		VUS	Polycystic kidney disease	AD
16	2166852	PKD1	NM_001009944.2	c.1588T>C	p.(Cys530Arg)	HET		VUS	Polycystic kidney disease	AD
16	2166860	PKD1	NM_001009944.2	c.1580G>T	p.(Ser527Ile)	HET		VUS	Polycystic kidney disease	AD
16	2167848	PKD1	NM_001009944.2	c.1145G>T	p.(Gly382Val)	HET		VUS	Polycystic kidney disease	AD
16	2168051	PKD1	NM_001009944.3	c.894_941del	p.(Pro299_Val314del)	HET		VUS	Polycystic kidney disease	AD
16	2168856	PKD1	NM_001009944.2	c.360-10T>A		HET		VUS	Polycystic kidney disease	AD
16	2169115	PKD1	NM_001009944.3	c.359T>G	p.(Ile120Arg)	HET		VUS	Polycystic kidney disease	AD
16	2169178	PKD1	NM_001009944.2	c.296G>T	p.(Ser99Ile)	HET		VUS	Polycystic kidney disease	AD
16	2185473	PKD1	NM_000296.3	c.215+3G>C		HET		VUS	Polycystic kidney disease	AD
16	2185521	PKD1	NM_001009944.3	c.167_169del	p.(Leu56del)	HET		VUS	Polycystic kidney disease	AD
17	36065059	HNF1B	NM_000458.4	c.1207-3C>G		HET		VUS	Renal cysts and diabetes syndrome	AD
17	36099581	HNF1B	NM_000458.3	c.394C>T	p.(His132Tyr)	HET		VUS	Renal cell carcinoma, nonpapillary chromophobe, Renal cysts and diabetes syndrome	AD
19	11556294	PRKCSH	NM_002743.3	c.683+6T>C		HET		VUS	Polycystic liver disease	AD
19	46269876	SIX5	NM_175875.4	c.1332_1340delAGTGCCTGC	p.(Pro446_Val448del)	HET		VUS	Branchiootorenal syndrome	AD
